# Supplementary material for: Telomerase inhibition abolishes the tumorigenicity of pediatric ependymoma tumor-initiating cells
Source: Acta Neuropathol. 2014 Aug 6;128(6):863–77. doi: 10.1007/s00401-014-1327-6 (PMC4286630; doi:10.1007/s00401-014-1327-6)
Supplement: Supplementary file 6 — Supplementary material 6 (XLSX 56 kb) [file 401_2014_1327_MOESM6_ESM.xlsx]

## Sheet: Sheet1
Table S1: Clinical and Biological Data of Pediatric Ependymomas Used in the Current Study
CODE	Gender	Age at Diagnosis (YRS)	Grade	Relapse	Death	Surgical Resection	Radiation	Chemotherapy	Location	Surgical Number	Telomerase Activity	hTERT Promoter Mutation	hTERT Promoter Hypermethylated	CIMP Status	C11orf95-RELA Fusion	ALT (FISH)	ALT (C-Circles)	C-Circle Value	ALT (ATRX)
EP1	Male	1.42	2	Yes	No	Gross-Total Resection	No	Yes	Infratentorial	1	Positive	Negative	Positive	Positive	N/A	Negative	Negative	-2.13	N/A
EP2	Female	2.49	3	No	Yes	Subtotal Resection	No	Yes	Infratentorial	1	Positive	Negative	Positive	Positive	N/A	Negative	N/A	N/A	Negative
EP3	Male	2.13	3	No	No	Gross-Total Resection	Yes	Yes	Infratentorial	1	Positive	Negative	Positive	Positive	N/A	Negative	N/A	N/A	N/A
EP4	Male	8.59	2	No	No	Gross-Total Resection	Yes	No	Infratentorial	1	Positive	Negative	Positive	Positive	N/A	N/A	Negative	-2.45	N/A
EP5	Male	1.2	3	Yes	Yes	Subtotal Resection	No	Yes	Infratentorial	1	Positive	Negative	Positive	Positive	N/A	N/A	N/A	N/A	N/A
EP6	Male	4.71	2	No	No	Biopsy	Yes	Yes	Supratentorial	1	Positive	Negative	Positive	N/A	Positive	N/A	N/A	N/A	N/A
EP7	Female	0.43	3	Yes	Yes	Subtotal Resection	No	Yes	Infratentorial	1	Positive	Negative	Negative	Positive	N/A	N/A	N/A	N/A	N/A
EP8	Male	13.1	3	No	No	Gross-Total Resection	No	No	Supratentorial	1	Positive	Negative	Negative	N/A	Positive	N/A	N/A	N/A	N/A
EP9	Female	7.32	3	No	No	Gross-Total Resection	No	Yes	Supratentorial	1	Positive	Negative	Negative	N/A	Negative	N/A	N/A	N/A	N/A
EP10	Female	8.7	3	No	No	Subtotal Resection	Yes	No	Infratentorial	1	Positive	Negative	N/A	Negative	N/A	N/A	Negative	-2.26	Negative
EP11	Male	1.34	3	Yes	Yes	Biopsy	No	No	Infratentorial	1	Positive	N/A	Positive	Positive		Negative	N/A	N/A	N/A
EP12	Male	5.01	2	Yes	Yes	Subtotal Resection	Yes	Yes	Infratentorial	1	Positive	N/A	Positive	Positive	N/A	N/A	Negative	-1.98	Negative
EP13	Male	2.54	2	No	No	Gross-Total Resection	Yes	Yes	Infratentorial	1	Positive	N/A	Positive	Positive	N/A	N/A	N/A	N/A	N/A
EP14	Female	12.88	3	Yes	Yes	Subtotal Resection	Yes	No	Infratentorial	1	Positive	N/A	Positive	Positive	N/A	N/A	N/A	N/A	N/A
EP15	Female	1.19	3	Yes	Yes	Gross-Total Resection	No	Yes	Infratentorial	1	Positive	N/A	Negative	Negative	N/A	N/A	N/A	N/A	N/A
EP16	Male	15.84	2	Yes	Yes	Gross-Total Resection	No	Yes	Supratentorial	1	Positive	N/A	N/A	N/A	Positive	N/A	Negative	-2.3	N/A
EP17	Male	10.27	3	Yes	No	Gross-Total Resection	Yes	No	Supratentorial	1	Positive	N/A	N/A	N/A	Positive	N/A	N/A	N/A	N/A
EP18	Female	6.23	2	Yes	No	Gross-Total Resection	Yes	Yes	Supratentorial	1	Positive	N/A	N/A	N/A	Positive	N/A	N/A	N/A	N/A
EP19	Female	4.46	3	Yes	Yes	Gross-Total Resection	Yes	No	Supratentorial	1	Positive	N/A	N/A	N/A	Negative	Negative	Negative	-2.28	Negative
EP20	Male	4.17	3	No	No	Gross-Total Resection	Yes	No	Supratentorial	1	Positive	N/A	N/A	N/A	Negative	N/A	Negative	-2.5	Negative
EP21	Male	6.01	3	Yes	Yes	Gross-Total Resection	Yes	No	Supratentorial	1	Positive	N/A	N/A	N/A	Negative	N/A	N/A	N/A	N/A
EP22	Male	13.27	3	Yes	Yes	Subtotal Resection	Yes	Yes	Supratentorial	1	Positive	N/A	N/A	N/A	Negative	N/A	N/A	N/A	N/A
EP23	Male	9.41	3	No	No	Subtotal Resection	Yes	Yes	Supratentorial	1	Positive	N/A	N/A	N/A	N/A	N/A	N/A	N/A	N/A
EP24	Male	3.39	3	No	No	Gross-Total Resection	Yes	Yes	Infratentorial	1	Negative	Negative	Positive	Positive	N/A	Negative	Negative	-2.4	N/A
EP25	Male	2.11	2	No	No	Gross-Total Resection	Yes	Yes	Infratentorial	1	Negative	Negative	Positive	Positive	N/A	Negative	N/A	N/A	Negative
EP26	Female	5.79	3	No	No	Subtotal Resection	Yes	No	Infratentorial	1	Negative	Negative	Positive	Positive	N/A		Negative	-2.42	N/A
EP27	Male	1.46	3	No	No	Subtotal Resection	Yes	Yes	Infratentorial	1	Negative	Negative	Positive	Positive	N/A	N/A	N/A	N/A	N/A
EP28	Male	4.7	3	Yes	Yes	Gross-Total Resection	Yes	Yes	Infratentorial	1	Negative	Negative	Negative	Positive	N/A	Negative	Negative	-1.03	N/A
EP29	Male	2.58	2	Yes	No	Subtotal Resection	Yes	Yes	Infratentorial	1	Negative	Negative	Negative	Negative	N/A	Negative	N/A	N/A	N/A
EP30	Male	9.34	2	No	No	Subtotal Resection	Yes	Yes	Infratentorial	1	Negative	Negative	Negative	Negative	N/A	N/A	N/A	N/A	N/A
EP31	Male	8.78	3	No	No	Gross-Total Resection	Yes	No	Infratentorial	1	Negative	Negative	N/A	Positive	N/A	N/A	N/A	N/A	N/A
EP32	Male	5.27	2	No	No	Gross-Total Resection	No	No	Infratentorial	1	Negative	N/A	Positive	Positive	N/A	Negative	Negative	-2.2	N/A
EP33	Male	11.49	3	No	No	Gross-Total Resection	Yes	Yes	Infratentorial	1	Negative	N/A	Positive	Positive	N/A	Negative	N/A	N/A	Negative
EP34	Male	17.7	2	No	No	Gross-Total Resection	Yes	Yes	Infratentorial	1	Negative	N/A	Negative	Negative	N/A	Negative	Negative	-2.16	N/A
EP35	Female	11.41	2	No	No	Gross-Total Resection	No	No	Supratentorial	1	Negative	N/A	N/A	N/A	Negative	N/A	N/A	N/A	N/A
EP36	Male	10.31	2	Yes	No	Subtotal Resection	Yes	No	Supratentorial	1	Negative	N/A	N/A	N/A	N/A	Negative	Negative	-2.66	N/A
EP37	Female	1.78	2	Yes	No	Subtotal Resection	Yes	Yes	Infratentorial	1	N/A	N/A	N/A	Positive	N/A	Negative	Negative	-1.87	Negative
EP38	Female	3.3	2	Yes	Yes	Subtotal Resection	Yes	Yes	Infratentorial	1	N/A	N/A	N/A	Positive	N/A	Negative	Negative	-2.19	N/A
EP39	Female	7.1	3	No	No	Gross-Total Resection	Yes	No	Infratentorial	1	N/A	N/A	N/A	Positive	N/A	Negative	Negative	-2.26	Negative
EP40	Male	6.1	3	Yes	Yes	Gross-Total Resection	Yes	Yes	Infratentorial	1	N/A	N/A	N/A	Positive	N/A	Negative	Negative	-2.28	N/A
EP41	Male	1.8	3	Yes	Yes	Subtotal Resection	No	No	Infratentorial	1	N/A	N/A	N/A	Positive	N/A	Negative	Negative	-2.29	Negative
EP42	Female	1.42	3	Yes	Yes	Gross-Total Resection	Yes	Yes	Infratentorial	1	N/A	N/A	N/A	Positive	N/A	Negative	Negative	-2.35	Negative
EP43	Male	2.14	2	No	No	Subtotal Resection	Yes	Yes	Infratentorial	1	N/A	N/A	N/A	Positive	N/A	Negative	Negative	-2.43	N/A
EP44	Male	5.96	3	Yes	Yes	Subtotal Resection	Yes	Yes	Infratentorial	1	N/A	N/A	N/A	Positive	N/A	Negative	Negative	-2.49	N/A
EP45	Female	1.97	3	Yes	No	Subtotal Resection	No	Yes	Infratentorial	1	N/A	N/A	N/A	Positive	N/A	Negative	Negative	-2.57	N/A
EP46	Female	2	3	No	No	Gross-Total Resection	Yes	No	Infratentorial	1	N/A	N/A	N/A	Positive	N/A	Negative	N/A	N/A	Negative
EP47	Female	0.63	3	No	Yes	Subtotal Resection	No	No	Infratentorial	1	N/A	N/A	N/A	Positive	N/A	N/A	Negative	-2.2	Negative
EP48	Female	3.48	3	No	No	Gross-Total Resection	Yes	No	Infratentorial	1	N/A	N/A	N/A	Positive	N/A	N/A	Negative	-2.22	N/A
EP49	Male	1.75	2	Yes	Yes	Subtotal Resection	Yes	Yes	Infratentorial	1	N/A	N/A	N/A	Positive	N/A	N/A	Negative	-2.25	N/A
EP50	Female	1.95	3	No	No	Subtotal Resection	Yes	Yes	Infratentorial	1	N/A	N/A	N/A	Positive	N/A	N/A	Negative	-2.49	Negative
EP51	Male	1.42	2	No	No	Gross-Total Resection	Yes	Yes	Spinal	2	N/A	N/A	N/A	Positive	N/A	N/A	N/A	N/A	Negative
EP52	Female	2.51	3	Yes	No	Subtotal Resection	Yes	Yes	Infratentorial	1	N/A	N/A	N/A	Positive	N/A	N/A	N/A	N/A	N/A
EP53	Female	10.29	2	No	No	Gross-Total Resection	Yes	No	Infratentorial	1	N/A	N/A	N/A	Negative	N/A	Negative	Negative	-2.13	N/A
EP54	Female	15.04	2	No	No	Subtotal Resection	Yes	No	Infratentorial	1	N/A	N/A	N/A	Negative	N/A	Negative	Negative	-2.2	N/A
EP55	Male	1.72	3	Yes	Yes	Gross-Total Resection	No	Yes	Infratentorial	1	N/A	N/A	N/A	Negative	N/A	Negative	Negative	-2.37	N/A
EP56	Female	0.46	2	Yes	Yes	Subtotal Resection	No	Yes	Infratentorial	1	N/A	N/A	N/A	Negative	N/A	N/A	Negative	-2.18	N/A
EP57	Male	0.83	2	Yes	No	Gross-Total Resection	Yes	Yes	Infratentorial	1	N/A	N/A	N/A	Negative	N/A	N/A	Negative	-2.73	Negative
EP58	Female	12.03	1	No	No	Gross-Total Resection	Yes	No	Spinal	1	N/A	N/A	N/A	N/A	N/A	Negative	Negative	-2.19	N/A
EP59	Male	17.45	1	No	No	Gross-Total Resection	No	No	Spinal	1	N/A	N/A	N/A	N/A	N/A	Negative	Negative	-2.27	Negative
EP60	Male	16.58	1	No	No	Gross-Total Resection	No	No	Spinal	1	N/A	N/A	N/A	N/A	N/A	Negative	Negative	-2.31	Negative
EP61	Male	10.23	3	No	No	Gross-Total Resection	Yes	No	Supratentorial	1	N/A	N/A	N/A	N/A	N/A	Negative	Negative	-2.31	Negative
EP62	Male	6.63	3	Yes	Yes	Subtotal Resection	No	Yes	Supratentorial	1	N/A	N/A	N/A	N/A	N/A	Negative	Negative	-2.32	Negative
EP63	Female	12.22	2	No	No	Subtotal Resection	Yes	No	Infratentorial	1	N/A	N/A	N/A	N/A	N/A	Negative	Negative	-2.33	Negative
EP64	Male	5.4	3	No	No	Subtotal Resection	Yes	Yes	Infratentorial	1	N/A	N/A	N/A	N/A	N/A	Negative	Negative	-2.34	Negative
EP65	Female	1.75	3	No	No	Subtotal Resection	Yes	Yes	Infratentorial	1	N/A	N/A	N/A	N/A	N/A	Negative	Negative	-2.35	N/A
EP66	Male	0.96	3	No	No	Gross-Total Resection	Yes	No	Supratentorial	1	N/A	N/A	N/A	N/A	N/A	Negative	Negative	-2.37	Negative
EP67	Female	12.32	1	No	No	Gross-Total Resection	No	No	Spinal	1	N/A	N/A	N/A	N/A	N/A	Negative	Negative	-2.42	N/A
EP68	Female	15.36	2	No	No	Gross-Total Resection	No	No	Spinal	1	N/A	N/A	N/A	N/A	N/A	Negative	Negative	-2.44	N/A
EP69	Female	0.25	3	No	No	Gross-Total Resection	No	Yes	Supratentorial	1	N/A	N/A	N/A	N/A	N/A	Negative	Negative	-2.51	N/A
EP70	Male	11.83	1	No	No	Gross-Total Resection	No	No	Spinal	1	N/A	N/A	N/A	N/A	N/A	Negative	Negative	-2.62	Negative
EP71	Female	7.64	1	No	No	Subtotal Resection	Yes	No	Spinal	1	N/A	N/A	N/A	N/A	N/A	Negative	Negative	-2.87	Negative
EP72	Female	14.12	2	No	No	Gross-Total Resection	No	No	Spinal	1	N/A	N/A	N/A	N/A	N/A	Negative	Negative	-3.41	Negative
EP73	Male	8.82	N/A	No	No	N/A	No	No	Spinal	4	N/A	N/A	N/A	N/A	N/A	Negative	N/A	N/A	Negative
EP74	Female	10.87	1	Yes	No	Gross-Total Resection	No	No	Spinal	1	N/A	N/A	N/A	N/A	N/A	Negative	N/A	N/A	Negative
EP75	Male	9.39	2	No	No	Subtotal Resection	No	No	Spinal	1	N/A	N/A	N/A	N/A	N/A	Negative	N/A	N/A	Negative
EP76	Female	13.18	1	No	No	Gross-Total Resection	No	No	Other	1	N/A	N/A	N/A	N/A	N/A	Negative	N/A	N/A	Negative
EP77	Male	2.97	3	No	No	Gross-Total Resection	Yes	Yes	Infratentorial	1	N/A	N/A	N/A	N/A	N/A	Negative	N/A	N/A	Negative
EP78	Female	2.3	3	No	No	Gross-Total Resection	Yes	No	Infratentorial	1	N/A	N/A	N/A	N/A	N/A	Negative	N/A	N/A	Negative
EP79	Female	2.56	3	No	No	Subtotal Resection	Yes	No	Infratentorial	1	N/A	N/A	N/A	N/A	N/A	Negative	N/A	N/A	Negative
EP80	Female	0.46	3	Yes	Yes	Subtotal Resection	No	No	Supratentorial	2	N/A	N/A	N/A	N/A	N/A	Negative	N/A	N/A	Negative
EP81	Female	13.04	3	No	No	Gross-Total Resection	Yes	No	Supratentorial	1	N/A	N/A	N/A	N/A	N/A	Negative	N/A	N/A	Negative
EP82	Male	6.63	3	Yes	Yes	Subtotal Resection	Yes	Yes	Supratentorial	2	N/A	N/A	N/A	N/A	N/A	Negative	N/A	N/A	Negative
EP83	Male	11.07	3	Yes	Yes	Subtotal Resection	Yes	No	Supratentorial	1	N/A	N/A	N/A	N/A	N/A	Negative	N/A	N/A	Negative
EP84	Female	5.99	3	No	No	Subtotal Resection	No	No	Supratentorial	3	N/A	N/A	N/A	N/A	N/A	Negative	N/A	N/A	Negative
EP85	Male	8.82	3	Yes	No	Subtotal Resection	Yes	No	Supratentorial	1	N/A	N/A	N/A	N/A	N/A	Negative	N/A	N/A	Negative
EP86	Male	5.01	3	No	No	Subtotal Resection	Yes	No	Supratentorial	2	N/A	N/A	N/A	N/A	N/A	Negative	N/A	N/A	Negative
EP87	Male	7.79	2	No	No	Subtotal Resection	Yes	Yes	Supratentorial	1	N/A	N/A	N/A	N/A	N/A	Negative	N/A	N/A	Negative
EP88	Male	2.79	3	Yes	Yes	Subtotal Resection	Yes	Yes	Supratentorial	2	N/A	N/A	N/A	N/A	N/A	Negative	N/A	N/A	Negative
EP89	Male	4.71	3	No	No	Gross-Total Resection	No	No	Supratentorial	2	N/A	N/A	N/A	N/A	N/A	Negative	N/A	N/A	Negative
EP90	Male	2.26	2	Yes	Yes	Gross-Total Resection	Yes	No	Infratentorial	1	N/A	N/A	N/A	N/A	N/A	Negative	N/A	N/A	N/A
EP91	Female	3.42	2	Yes	No	Gross-Total Resection	No	No	Infratentorial	1	N/A	N/A	N/A	N/A	N/A	Negative	N/A	N/A	N/A
EP92	Male	1.3	3	Yes	Yes	Gross-Total Resection	No	Yes	Infratentorial	1	N/A	N/A	N/A	N/A	N/A	Negative	N/A	N/A	N/A
EP93	Female	3.42	3	No	No	Gross-Total Resection	Yes	Yes	Supratentorial	3	N/A	N/A	N/A	N/A	N/A	Negative	N/A	N/A	N/A
EP94	Female	12.88	3	Yes	Yes	Gross-Total Resection	No	Yes	Supratentorial	2	N/A	N/A	N/A	N/A	N/A	Negative	N/A	N/A	N/A
EP95	Female	12.32	3	No	No	Subtotal Resection	N/A	No	Supratentorial	1	N/A	N/A	N/A	N/A	N/A	Negative	N/A	N/A	N/A
EP96	Male	3.33	N/A	No	No	Subtotal Resection	No	No	Supratentorial	2	N/A	N/A	N/A	N/A	N/A	Negative	N/A	N/A	N/A
EP97	Male	3.48	2	No	Yes	Partial Resection	No	No	Supratentorial	2	N/A	N/A	N/A	N/A	N/A	Negative	N/A	N/A	N/A
EP98	Female	1.93	2	No	Yes	Subtotal Resection	No	No	Supratentorial	2	N/A	N/A	N/A	N/A	N/A	Negative	N/A	N/A	N/A
EP99	Male	6.61	2	No	No	Subtotal Resection	No	Yes	Supratentorial	2	N/A	N/A	N/A	N/A	N/A	Negative	N/A	N/A	N/A
EP100	Female	1.19	3	Yes	Yes	Subtotal Resection	No	No	Supratentorial	3	N/A	N/A	N/A	N/A	N/A	Negative	N/A	N/A	N/A
EP101	Male	13.71	2	No	No	Subtotal Resection	Yes	No	Supratentorial	1	N/A	N/A	N/A	N/A	N/A	Negative	N/A	N/A	N/A
EP102	Male	11.88	3	No	No	Subtotal Resection	Yes	No	Supratentorial	2	N/A	N/A	N/A	N/A	N/A	Negative	N/A	N/A	N/A
EP103	Female	10.5	3	No	No	N/A	N/A	Yes	N/A	3	N/A	N/A	N/A	N/A	N/A	Negative	N/A	N/A	N/A
EP104	Male	14.61	1	Yes	No	Gross-Total Resection	Yes	No	Spinal	1	N/A	N/A	N/A	N/A	N/A	N/A	Negative	-2.29	Negative
EP105	Male	12.25	1	No	No	Gross-Total Resection	No	No	Spinal	1	N/A	N/A	N/A	N/A	N/A	N/A	Negative	-2.34	Negative
EP106	Male	13.52	4	No	No	Partial Resection	Yes	No	Spinal	1	N/A	N/A	N/A	N/A	N/A	N/A	Negative	-2.44	Negative
EP107	Female	15.34	2	No	No	Subtotal Resection	Yes	No	Infratentorial	1	N/A	N/A	N/A	N/A	N/A	N/A	Negative	-2.58	N/A
EP108	Female	5.35	3	No	No	Gross-Total Resection	Yes	No	Supratentorial	1	N/A	N/A	N/A	N/A	N/A	N/A	Negative	-3.03	N/A
EP109	Female	3.22	2	No	Yes	Partial Resection	No	Yes	Spinal	2	N/A	N/A	N/A	N/A	N/A	N/A	N/A	N/A	Negative
EP110	Male	6.01	0	Yes	No	N/A	Yes	No	Spinal	2	N/A	N/A	N/A	N/A	N/A	N/A	N/A	N/A	Negative
EP111	Male	8.82	3	Yes	No	Subtotal Resection	No	Yes	Spinal	3	N/A	N/A	N/A	N/A	N/A	N/A	N/A	N/A	Negative
EP112	Male	6.8	2	No	No	Subtotal Resection	Yes	No	Infratentorial	1	N/A	N/A	N/A	N/A	N/A	N/A	N/A	N/A	Negative
EP113	Male	4.46	3	No	Yes	Gross-Total Resection	Yes	No	Infratentorial	1	N/A	N/A	N/A	N/A	N/A	N/A	N/A	N/A	Negative
EP114	Female	1.1	3	No	No	Gross-Total Resection	Yes	No	Infratentorial	1	N/A	N/A	N/A	N/A	N/A	N/A	N/A	N/A	Negative
EP115	Male	4.13	3	No	No	Subtotal Resection	No	No	Supratentorial	3	N/A	N/A	N/A	N/A	N/A	N/A	N/A	N/A	Negative
